# Supplementary material for: ANOSPEX: A Stochastic, Spatially Explicit Model for Studying Anopheles Metapopulation Dynamics
Source: PLoS One. 2013 Jul 8;8(7):e68040. doi: 10.1371/journal.pone.0068040 (PMC3704604; doi:10.1371/journal.pone.0068040)
Supplement: Table S1 — References for parameter values used in simulations. (XLS) [file pone.0068040.s006.xls]

## Sheet: Sheet1
	Parameters used in the ANOSPEX Computational Model
Anopheles Mosquito		References
	Ecological Parameters
Egg Stage
	Hatching
	Temperature limit to hatch = 27 C	Armstrong JA, Bransby-Williams WR. The maintenance of a colony of Anopheles gambiae with the observations on the effect of changes in temperature. Bull WHO 1961;24:427–435.
	Hatch ratio at embryonation above water = 0.160	Alpha S Yaro, Adama Dao, Abdoulaye Adamou, Jacob E Crawford, José MC Ribeiro, Robert Gwadz, Sekou F Traoré and Tovi Lehmann(2006), The distribution of hatching time in Anopheles gambiae, Malaria Journal 2006, 5:19 doi:10.1186/1475-2875-5-19
	Hatch ratio with eggs submerged = 0.740	Armstrong JA, Bransby-Williams WR. The maintenance of a colony of Anopheles gambiae with the observations on the effect of changes in temperature. Bull WHO 1961;24:427-435
	Survival with predation
	low temperature limit of survival with predation = 22	(1) DE Impoinvil, GA Cardenas, JI Gihture, CM Mbogo, JC Beier (2007), Constant temperature and time period effects on Anopheles gambiae egg hatching, Journal of American Mosquito Control Association.,23(2):124-30. (2) JMO Depinay, CM Mbogo, G Killeen, B Knols, J Beier, J Carlson, J Dushoff,P Billingsley,H Mwambi,J Githure,AM Toure,FE Mckenzie,A simulation model of African Anopheles ecology and po…
	high temperature limit of survival with predation = 36	(1) DE Impoinvil, GA Cardenas, JI Gihture, CM Mbogo, JC Beier (2007), Constant temperature and time period effects on Anopheles gambiae egg hatching, Journal of American Mosquito Control Association.,23(2):124-30. (2) JMO Depinay, CM Mbogo, G Killeen, B Knols, J Beier, J Carlson, J Dushoff,P Billingsley,H Mwambi,J Githure,AM Toure,FE Mckenzie,A simulation model of African Anopheles ecology and po…
	low temperature survival value = 1	(1) DE Impoinvil, GA Cardenas, JI Gihture, CM Mbogo, JC Beier (2007), Constant temperature and time period effects on Anopheles gambiae egg hatching, Journal of American Mosquito Control Association.,23(2):124-30. (2) JMO Depinay, CM Mbogo, G Killeen, B Knols, J Beier, J Carlson, J Dushoff,P Billingsley,H Mwambi,J Githure,AM Toure,FE Mckenzie,A simulation model of African Anopheles ecology and po…
	high temperature survival value = 0.8	(1) Diabaté, A., Dabiré, R.K., Heidenberger, K., Crawford, J., Lamp, W.O., Culler, L.E. & Lehmann, T. (2008). Evidence for divergent selection between the molecular forms of Anopheles gambiae: role of predation. BMC Evolutionary Biology 8: 5. (2) JMO Depinay, CM Mbogo, G Killeen, B Knols, J Beier, J Carlson, J Dushoff,P Billingsley,H Mwambi,J Githure,AM Toure,FE Mckenzie,A simulation model of Afr…
	Survival with temperature
	low temperature survival value = 0.04	Assumed probability of survival at very low temperatures
	high temperature survival value = 0.04	Assumed probability of survival at very low temperatures
	low temperature limit value = -10	Assumed value
	normal temperature lower limit value = -5	Assumed value
	normal temperature upper limit value = 35	(1) DE Impoinvil, GA Cardenas, JI Gihture, CM Mbogo, JC Beier (2007), Constant temperature and time period effects on Anopheles gambiae egg hatching, Journal of American Mosquito Control Association.,23(2):124-30. (2) JMO Depinay, CM Mbogo, G Killeen, B Knols, J Beier, J Carlson, J Dushoff,P Billingsley,H Mwambi,J Githure,AM Toure,FE Mckenzie,A simulation model of African Anopheles ecology and po…
	high temperature limit value = 45	Estimated value based on reference : [DE Impoinvil, GA Cardenas, JI Gihture, CM Mbogo, JC Beier (2007), Constant temperature and time period effects on Anopheles gambiae egg hatching, Journal of American Mosquito Control Association.,23(2):124-30.] (2)
	Physiological development threshold for embryonation = 0.96	Assumed value
	Survival with dessication
	Wet container survival =1
	Dry container sun exposure limit = 0.96
	low sun exposure low saturation deficit limit = 9	(1) DE Impoinvil, GA Cardenas, JI Gihture, CM Mbogo, JC Beier (2007), Constant temperature and time period effects on Anopheles gambiae egg hatching, Journal of American Mosquito Control Association.,23(2):124-30
	low sun exposure high saturation deficit limit = 42	(1) DE Impoinvil, GA Cardenas, JI Gihture, CM Mbogo, JC Beier (2007), Constant temperature and time period effects on Anopheles gambiae egg hatching, Journal of American Mosquito Control Association.,23(2):124-30
	low sun exposure low saturation deficit -survival = 0.99
	low sun exposure high saturation deficit -survival = 0.96	Calculated and estimated in supporting material (See Text A.1)
	High sun exposure survival = 0.96	Calculated and estimated in supporting material (See Text A.1)
	Egg Development Enzyme - Kinectics (poikilothermic properties)
	RHO-25C value = 0.0413	JMO Depinay, CM Mbogo, G Killeen, B Knols, J Beier, J Carlson, J Dushoff,P Billingsley,H Mwambi,J Githure,AM Toure,FE Mckenzie,A simulation model of African Anopheles ecology and population dynamics for the analysis of malaria transmission, Malaria Journal 2004, 3:29
	DHA value = 1.0000	JMO Depinay, CM Mbogo, G Killeen, B Knols, J Beier, J Carlson, J Dushoff,P Billingsley,H Mwambi,J Githure,AM Toure,FE Mckenzie,A simulation model of African Anopheles ecology and population dynamics for the analysis of malaria transmission, Malaria Journal 2004, 3:29
	DHH value = 1000000.00	JMO Depinay, CM Mbogo, G Killeen, B Knols, J Beier, J Carlson, J Dushoff,P Billingsley,H Mwambi,J Githure,AM Toure,FE Mckenzie,A simulation model of African Anopheles ecology and population dynamics for the analysis of malaria transmission, Malaria Journal 2004, 3:29
	T1/2H value = 313.3	JMO Depinay, CM Mbogo, G Killeen, B Knols, J Beier, J Carlson, J Dushoff,P Billingsley,H Mwambi,J Githure,AM Toure,FE Mckenzie,A simulation model of African Anopheles ecology and population dynamics for the analysis of malaria transmission, Malaria Journal 2004, 3:29
	R(Universal gas constant) = 1.987	(1) Sharpe P, DW D: Reaction kinetics of poikilotherm development. Journal of Theoretical Biology, 1977, 64:649-670
		(2) Schoolfield R, PJH S, CE M:Non-linear regression of biological temperature-dependent rate models based on absolute reaction- rate theory. Journal of Theoretical Biology 1981,88:719-731.
	Nominal Daily Survival of Anopheles Eggs
	Nominal Daily Survival of Anopheles Eggs = 0.95	(1) Clement AN and Paterson GD, (1981), The Analysis of Mortality and Survival Rates in Wild Populations of Mosquitoes, Journal of Applied Ecology 18:373-399
		(2) Midega JT, Mbogo CM, Mwnambi H, Wilson MD, Ojwang G, Mwangangi JM, Nzovu JG, Githure JI, Yan G, Beier JC, (2007), Estimating Dispersal and Survival of Anopheles gambiae and Anopheles funestus Along the Kenyan Coast by Using Mark-Release-Recapture Methods, Journal of Medical Entomology 44(6):923-929
		(3) Vercruysse J., (1985), Estimation of the Survival Rate of Anopheles arabiensis in an Urban Area (Pikine--Senegal), Journal of Animal Ecology, 54(2):343-350
	Ecological Parameters
Larval Stage
General Larvae properties
	Larvae Development Enzyme Kinectics
	RHO-25C value = 0.037	JMO Depinay, CM Mbogo, G Killeen, B Knols, J Beier, J Carlson, J Dushoff,P Billingsley,H Mwambi,J Githure,AM Toure,FE Mckenzie,A simulation model of African Anopheles ecology and population dynamics for the analysis of malaria transmission, Malaria Journal 2004, 3:29
	DHA value =15684	JMO Depinay, CM Mbogo, G Killeen, B Knols, J Beier, J Carlson, J Dushoff,P Billingsley,H Mwambi,J Githure,AM Toure,FE Mckenzie,A simulation model of African Anopheles ecology and population dynamics for the analysis of malaria transmission, Malaria Journal 2004, 3:29
	DHH value = 822285	JMO Depinay, CM Mbogo, G Killeen, B Knols, J Beier, J Carlson, J Dushoff,P Billingsley,H Mwambi,J Githure,AM Toure,FE Mckenzie,A simulation model of African Anopheles ecology and population dynamics for the analysis of malaria transmission, Malaria Journal 2004, 3:29
	T1/2H value = 310.3	JMO Depinay, CM Mbogo, G Killeen, B Knols, J Beier, J Carlson, J Dushoff,P Billingsley,H Mwambi,J Githure,AM Toure,FE Mckenzie,A simulation model of African Anopheles ecology and population dynamics for the analysis of malaria transmission, Malaria Journal 2004, 3:29
	R(Universal gas constant) = 1.987	(1) Sharpe P, DW D: Reaction kinetics of poikilotherm development. Journal of Theoretical Biology, 1977, 64:649-670;
	Conversion rate of cadavers to larval food value = 0.45	(1) Michael G. Kaufman, Elizabeth Wanja, Shahnaz Maknojia, M. Nabie Bayoh, John M. Vulule, and Edward D. Walker,(2006),Importance of Algal Biomass to Growth and Development of Anopheles gambiae Larvae,Journal of Medical Entomology 43(4):669-676. 2006; (2) James E. Cloern, Christian Grenz, Lisa Vidergar-Lucas,(1995),An Empirical Model of the Phytoplankton Chrlorphyll: Carbon Ratio-the Conversion f…
	Number of Euler steps = 8	Assumed value
	Pupation
	ANOSPEX Physiological Development threshold = 0.96	Assumed and estimated based on the Mathematical model (function) in supporting material A1
	ANOSPEX Physiological Development threshold First = 0.92	Assumed and estimated based on the Mathematical model (function) in supporting material A1
	ANOSPEX Physiological Development threshold Last = 1.20	Assumed and estimated based on the Mathematical model (function) in supporting material A1
	ANOSPEX Physiological Development threshold Shape = 2.0126	Assumed and estimated based on the Mathematical model (function) in supporting material A1
	CIMSiM Physiological development threshold = 0.95	(1) Focks DA, Haile DG, Daniels E.,Mount GA(1993) Dynamic life table model of Aedes aegypti (Diptera: Culcidae) – Analysis of the literature and model development. Journal of Medical Entomology 30: 1003-1017 (2) Focks DA, Haile DG, Daniels E.,Mount GA(1993) Dynamic life table model of Aedes aegypti (Diptera: Culcidae) – Simulation and validation. Journal of Medical Entomology 30: 1018-1028
Female larvae Stage
	Female larvae nominal daily survival value = 0.95	(1) Clement AN and Paterson GD, (1981), The Analysis of Mortality and Survival Rates in Wild Populations of Mosquitoes, Journal of Applied Ecology 18:373-399
		(2) Midega JT, Mbogo CM, Mwnambi H, Wilson MD, Ojwang G, Mwangangi JM, Nzovu JG, Githure JI, Yan G, Beier JC, (2007), Estimating Dispersal and Survival of Anopheles gambiae and Anopheles funestus Along the Kenyan Coast by Using Mark-Release-Recapture Methods, Journal of Medical Entomology 44(6):923-929
		(3) Vercruysse J., (1985), Estimation of the Survival Rate of Anopheles arabiensis in an Urban Area (Pikine--Senegal), Journal of Animal Ecology, 54(2):343-350
	Survival with temperature
	Low temperature survival value = 0.06	Estimated but assumed value whenever a container temperature is partially below the minimum survival temperature for Anopheles larvae; probability of larvae survival is approximately zero. But if the temperature within the container is completely cold , then probability of larvae survival value = 0.06
	High temperature survival value = 0.06	Estimated but assumed value whenever a container temperature is high but a bit less than the maximum temperature of survival for Anopheles larvae; probability of larvae survival is approximately zero. But if the temperature within the container is extremely higher and unbearable , then probability of larvae survival value = 0.06
	Low temperature limit value = 9	Bayoh MN and Lindsay SW, (2004), Temperature-related duration of aquatic stages of the Afrotropical malaria vector mosquito Anopheles gambiae in the laboratory, Med Vet Entomol. 2004 Jun;18(2):174-9. (2) Lyimo EO, Takken W, and Koella JC, (1992), Effect of rearing temperature and larval density on larval survival, age at pupation and adult size of Anopheles gambiae, Entomologia Experimetalis et A…
	Normal temperature lower limit value = 10	Bayoh MN and Lindsay SW, (2004), Temperature-related duration of aquatic stages of the Afrotropical malaria vector mosquito Anopheles gambiae in the laboratory, Med Vet Entomol. 2004 Jun;18(2):174-9. (2) Lyimo EO, Takken W, and Koella JC, (1992), Effect of rearing temperature and larval density on larval survival, age at pupation and adult size of Anopheles gambiae, Entomologia Experimetalis et A…
	Normal temperature upper limit value = 40	Bayoh MN and Lindsay SW, (2004), Temperature-related duration of aquatic stages of the Afrotropical malaria vector mosquito Anopheles gambiae in the laboratory, Med Vet Entomol. 2004 Jun;18(2):174-9. (2) Lyimo EO, Takken W, and Koella JC, (1992), Effect of rearing temperature and larval density on larval survival, age at pupation and adult size of Anopheles gambiae, Entomologia Experimetalis et A…
	High temperature limit value = 42	(1) DE Impoinvil, GA Cardenas, JI Gihture, CM Mbogo, JC Beier (2007), Constant temperature and time period effects on Anopheles gambiae egg hatching, Journal of American Mosquito Control Association.,23(2):124-30
	ANOSPEX Dry container survival value = 0.04	Estimated but assumed value whenever a container is partially dry; probability of larvae survival is approximately zero. But if the container is completely dry, then probability of larvae survival value = 0.0
	CIMSIM weight at hatch value = 0.0034	(1) Focks DA, Haile DG, Daniels E.,Mount GA(1993) Dynamic life table model of Aedes aegypti (Diptera: Culcidae) – Analysis of the literature and model development. Journal of Medical Entomology 30: 1003-1017 (2) Focks DA, Haile DG, Daniels E.,Mount GA(1993) Dynamic life table model of Aedes aegypti (Diptera: Culcidae) – Simulation and validation. Journal of Medical Entomology 30: 1018-1028
	ANOSPEX larva weight at hatch value = 0.002	Estimated from (1) Xiang-Hong Liu and Peter Mazur (2003) , Effects of sugars on the kinetics of drying and on the survival of partially dehydrated larvae of Anopheles mosquitoes, Journal of Insect Physiology 49 (2003) 685–695 (2) Tovi Lehmann, Ryan Dalton, Eun Hea Kim , Erica Dahl , Abdoulaye Diabate, Roch Dabire, Jean Pierre Dujardin, (2006), Genetic contribution to variation in larval developme…
	FEMALE_LARVAE_SMALLEST_WEIGHT_FOR_SURVIVAL=0.0015	Estimated from (1) Xiang-Hong Liu and Peter Mazur (2003) , Effects of sugars on the kinetics of drying and on the survival of partially dehydrated larvae of Anopheles mosquitoes, Journal of Insect Physiology 49 (2003) 685–695 (2) Tovi Lehmann, Ryan Dalton, Eun Hea Kim , Erica Dahl , Abdoulaye Diabate, Roch Dabire, Jean Pierre Dujardin, (2006), Genetic contribution to variation in larval developme…
	CIMSIM maximum physiological development for survival value = 8	(1) Focks DA, Haile DG, Daniels E.,Mount GA(1993) Dynamic life table model of Aedes aegypti (Diptera: Culcidae) – Analysis of the literature and model development. Journal of Medical Entomology 30: 1003-1017 (2) Focks DA, Haile DG, Daniels E.,Mount GA(1993) Dynamic life table model of Aedes aegypti (Diptera: Culcidae) – Simulation and validation. Journal of Medical Entomology 30: 1018-1028
	ANOSPEX maximum physiological development for survival value = 0.96	Calculated and estimated from function - check Text A1
	Survival at pupation due to birth defects = 0.91	Assumed value
	Fasting Survival with lipid reserves = 0.96	Estimated value from relevant references (1) Georgia C. Atella, Ma´ rio Alberto C. Silva-Neto, Daniel M. Golodne, Shamsul Arefin, Mohammed Shahabuddin, (2006), Anopheles gambiae lipophorin: Characterization and role in lipid transport to developing oocyte, Insect Biochemistry and Molecular Biology 36 (2006) 375–386 (2) Atella, G.C., Shahabuddin,M., 2002. Differential partitioning of maternal fatt…
	Fasting Survival without lipid reserves = 0.6	Estimated value from relevant references (1) Georgia C. Atella, Ma´ rio Alberto C. Silva-Neto, Daniel M. Golodne, Shamsul Arefin, Mohammed Shahabuddin, (2006), Anopheles gambiae lipophorin: Characterization and role in lipid transport to developing oocyte, Insect Biochemistry and Molecular Biology 36 (2006) 375–386 (2) Atella, G.C., Shahabuddin,M., 2002. Differential partitioning of maternal fatt…
	Minimum weight for survival = 0.0015	Estimated from (1) Xiang-Hong Liu and Peter Mazur (2003) , Effects of sugars on the kinetics of drying and on the survival of partially dehydrated larvae of Anopheles mosquitoes, Journal of Insect Physiology 49 (2003) 685–695 (2) Tovi Lehmann, Ryan Dalton, Eun Hea Kim , Erica Dahl , Abdoulaye Diabate, Roch Dabire, Jean Pierre Dujardin, (2006), Genetic contribution to variation in larval developme…
	Gilpin-McClelland Parameters
	Conversion rate of food to biomass = 0.4	Estimated value based on the following literatures (1) Michael G. Kaufman, Elizabeth Wanja, Shahnaz Maknojia, M. Nabie Bayoh, John M. Vulule, and Edward D. Walker,(2006),Importance of Algal Biomass to Growth and Development of Anopheles gambiae Larvae,Journal of Medical Entomology 43(4):669-676. 2006; (2) James E. Cloern, Christian Grenz, Lisa Vidergar-Lucas,(1995),An Empirical Model of the Phyto…
	Pupation parameters
	Absolute minimum larvae weight for pupation value
	Physiological development at earliest pupation value
	Emergence Parameters
	ANOSPEX Physiological Development threshold = 0.96	Assumed and estimated based on the Mathematical model (function) in supporting material A1
	ANOSPEX Physiological Development threshold First = 0.92	Assumed and estimated based on the Mathematical model (function) in supporting material A1
	ANOSPEX Physiological Development threshold Last = 1.20	Assumed and estimated based on the Mathematical model (function) in supporting material A1
	ANOSPEX Physiological Development threshold Shape = 2.0126	Assumed and estimated based on the Mathematical model (function) in supporting material A1
Male larvae Stage
	Survival with temperature
	Low temperature survival value = 0.06	Estimated but assumed value whenever a container temperature is partially below the minimum survival temperature for Anopheles larvae; probability of larvae survival is approximately zero. But if the temperature within the container is completely cold , then probability of larvae survival value = 0.06
	High temperature survival value = 0.06	Estimated but assumed value whenever a container temperature is high but a bit less than the maximum temperature of survival for Anopheles larvae; probability of larvae survival is approximately zero. But if the temperature within the container is extremely higher and unbearable , then probability of larvae survival value = 0.06
	Low temperature limit value = 5	Bayoh MN and Lindsay SW, (2004), Temperature-related duration of aquatic stages of the Afrotropical malaria vector mosquito Anopheles gambiae in the laboratory, Med Vet Entomol. 2004 Jun;18(2):174-9. (2) Lyimo EO, Takken W, and Koella JC, (1992), Effect of rearing temperature and larval density on larval survival, age at pupation and adult size of Anopheles gambiae, Entomologia Experimetalis et A…
	Normal temperature lower limit value = 10	Bayoh MN and Lindsay SW, (2004), Temperature-related duration of aquatic stages of the Afrotropical malaria vector mosquito Anopheles gambiae in the laboratory, Med Vet Entomol. 2004 Jun;18(2):174-9. (2) Lyimo EO, Takken W, and Koella JC, (1992), Effect of rearing temperature and larval density on larval survival, age at pupation and adult size of Anopheles gambiae, Entomologia Experimetalis et A…
	Normal temperature upper limit value = 40	Bayoh MN and Lindsay SW, (2004), Temperature-related duration of aquatic stages of the Afrotropical malaria vector mosquito Anopheles gambiae in the laboratory, Med Vet Entomol. 2004 Jun;18(2):174-9. (2) Lyimo EO, Takken W, and Koella JC, (1992), Effect of rearing temperature and larval density on larval survival, age at pupation and adult size of Anopheles gambiae, Entomologia Experimetalis et A…
	High temperature limit value = 44	(1) DE Impoinvil, GA Cardenas, JI Gihture, CM Mbogo, JC Beier (2007), Constant temperature and time period effects on Anopheles gambiae egg hatching, Journal of American Mosquito Control Association.,23(2):124-30
	ANOSPEX Dry container survival value = 0.06	Estimated but assumed value whenever a container is partially dry; probability of larvae survival is approximately zero. But if the container is completely dry, then probability of larvae survival value = 0.0
	CIMSIM weight at hatch value = 0.0034	(1) Focks DA, Haile DG, Daniels E.,Mount GA(1993) Dynamic life table model of Aedes aegypti (Diptera: Culcidae) – Analysis of the literature and model development. Journal of Medical Entomology 30: 1003-1017 (2) Focks DA, Haile DG, Daniels E.,Mount GA(1993) Dynamic life table model of Aedes aegypti (Diptera: Culcidae) – Simulation and validation. Journal of Medical Entomology 30: 1018-1028
	ANOSPEX larva weight at hatch value = 0.002	Estimated from (1) Xiang-Hong Liu and Peter Mazur (2003) , Effects of sugars on the kinetics of drying and on the survival of partially dehydrated larvae of Anopheles mosquitoes, Journal of Insect Physiology 49 (2003) 685–695 (2) Tovi Lehmann, Ryan Dalton, Eun Hea Kim , Erica Dahl , Abdoulaye Diabate, Roch Dabire, Jean Pierre Dujardin, (2006), Genetic contribution to variation in larval developme…
	CIMSIM maximum physiological development for survival value = 8	(1) Focks DA, Haile DG, Daniels E.,Mount GA(1993) Dynamic life table model of Aedes aegypti (Diptera: Culcidae) – Analysis of the literature and model development. Journal of Medical Entomology 30: 1003-1017 (2) Focks DA, Haile DG, Daniels E.,Mount GA(1993) Dynamic life table model of Aedes aegypti (Diptera: Culcidae) – Simulation and validation. Journal of Medical Entomology 30: 1018-1028
	ANOSPEX maximum physiological development for survival value = 0.003	Assumed value
	Survival at pupation due to birth defects = 0.91	Assumed value
	Fasting Survival with lipid reserves = 0.96	Estimated value from relevant references (1) Georgia C. Atella, Ma´ rio Alberto C. Silva-Neto, Daniel M. Golodne, Shamsul Arefin, Mohammed Shahabuddin, (2006), Anopheles gambiae lipophorin: Characterization and role in lipid transport to developing oocyte, Insect Biochemistry and Molecular Biology 36 (2006) 375–386 (2) Atella, G.C., Shahabuddin,M., 2002. Differential partitioning of maternal fatt…
	Fasting Survival without lipid reserves = 0.4	Estimated value from relevant references (1) Georgia C. Atella, Ma´ rio Alberto C. Silva-Neto, Daniel M. Golodne, Shamsul Arefin, Mohammed Shahabuddin, (2006), Anopheles gambiae lipophorin: Characterization and role in lipid transport to developing oocyte, Insect Biochemistry and Molecular Biology 36 (2006) 375–386 (2) Atella, G.C., Shahabuddin,M., 2002. Differential partitioning of maternal fatt…
	Minimum weight for survival = 0.0015	Estimated from (1) Xiang-Hong Liu and Peter Mazur (2003) , Effects of sugars on the kinetics of drying and on the survival of partially dehydrated larvae of Anopheles mosquitoes, Journal of Insect Physiology 49 (2003) 685–695 (2) Tovi Lehmann, Ryan Dalton, Eun Hea Kim , Erica Dahl , Abdoulaye Diabate, Roch Dabire, Jean Pierre Dujardin, (2006), Genetic contribution to variation in larval developme…
	MALE_LARVAE_SMALLEST_WEIGHT_FOR_SURVIVAL=0.0019	Estimated from (1) Xiang-Hong Liu and Peter Mazur (2003) , Effects of sugars on the kinetics of drying and on the survival of partially dehydrated larvae of Anopheles mosquitoes, Journal of Insect Physiology 49 (2003) 685–695 (2) Tovi Lehmann, Ryan Dalton, Eun Hea Kim , Erica Dahl , Abdoulaye Diabate, Roch Dabire, Jean Pierre Dujardin, (2006), Genetic contribution to variation in larval developme…
Pupae Stage	Pupae Development Enzyme Kinetics
	RHO-25C = 0.034	JMO Depinay, CM Mbogo, G Killeen, B Knols, J Beier, J Carlson, J Dushoff,P Billingsley,H Mwambi,J Githure,AM Toure,FE Mckenzie,A simulation model of African Anopheles ecology and population dynamics for the analysis of malaria transmission, Malaria Journal 2004, 3:29
	DHH = 554707	JMO Depinay, CM Mbogo, G Killeen, B Knols, J Beier, J Carlson, J Dushoff,P Billingsley,H Mwambi,J Githure,AM Toure,FE Mckenzie,A simulation model of African Anopheles ecology and population dynamics for the analysis of malaria transmission, Malaria Journal 2004, 3:29
	DHA = 1.000	JMO Depinay, CM Mbogo, G Killeen, B Knols, J Beier, J Carlson, J Dushoff,P Billingsley,H Mwambi,J Githure,AM Toure,FE Mckenzie,A simulation model of African Anopheles ecology and population dynamics for the analysis of malaria transmission, Malaria Journal 2004, 3:29
	T1/2H = 313.8	JMO Depinay, CM Mbogo, G Killeen, B Knols, J Beier, J Carlson, J Dushoff,P Billingsley,H Mwambi,J Githure,AM Toure,FE Mckenzie,A simulation model of African Anopheles ecology and population dynamics for the analysis of malaria transmission, Malaria Journal 2004, 3:29
Male Pupae	R (Universal gas constant) = 1.987	Sharpe P, DW D: Reaction kinetics of poikilotherm development. Journal of Theoretical Biology, 1977, 64:649-670;
	Survival with temperature
	Low temperature survival value = 0.06	Estimated but assumed value whenever a container temperature is partially below the minimum survival temperature for Anopheles pupae; probability of pupae survival is approximately zero. But if the temperature within the container is completely cold , then probability of pupae survival value = 0.0
	High temperature survival value = 0.06	Estimated but assumed value whenever a container temperature is high but a bit less than the maximum temperature of survival for Anopheles pupae; probability of pupae survival is approximately zero. But if the temperature within the container is extremely higher and unbearable , then probability of pupae survival value = 0.0
	Low temperature limit value = 5	M.N. Bayoh and S.W. Lindsay (2003), Effect of temperature on the development of the aquatic stages of Anopheles gambiae sensu stricto (Diptera: Culicidae), Bulletin of Entomological Research (2003), 93: 375-381
	Normal temperature lower limit value = 10	M.N. Bayoh and S.W. Lindsay (2003), Effect of temperature on the development of the aquatic stages of Anopheles gambiae sensu stricto (Diptera: Culicidae), Bulletin of Entomological Research (2003), 93: 375-381
	Normal temperature upper limit value = 39	M.N. Bayoh and S.W. Lindsay (2003), Effect of temperature on the development of the aquatic stages of Anopheles gambiae sensu stricto (Diptera: Culicidae), Bulletin of Entomological Research (2003), 93: 375-381
	High temperature limit value = 44	M.N. Bayoh and S.W. Lindsay (2003), Effect of temperature on the development of the aquatic stages of Anopheles gambiae sensu stricto (Diptera: Culicidae), Bulletin of Entomological Research (2003), 93: 375-381
Female Pupae
	Male pupae nominal daily survival value = 0.95	(1) Clement AN and Paterson GD, (1981), The Analysis of Mortality and Survival Rates in Wild Populations of Mosquitoes, Journal of Applied Ecology 18:373-399
		(2) Midega JT, Mbogo CM, Mwnambi H, Wilson MD, Ojwang G, Mwangangi JM, Nzovu JG, Githure JI, Yan G, Beier JC, (2007), Estimating Dispersal and Survival of Anopheles gambiae and Anopheles funestus Along the Kenyan Coast by Using Mark-Release-Recapture Methods, Journal of Medical Entomology 44(6):923-929
		(3) Vercruysse J., (1985), Estimation of the Survival Rate of Anopheles arabiensis in an Urban Area (Pikine--Senegal), Journal of Animal Ecology, 54(2):343-350
	Male pupae survival at emergence value = 0.93	(1) P.N. Okoye, B.D. Brooke, R.H. Hunt and M. Coetzee , (2007), Relative developmental and reproductive fitness associated with pyrethroid resistance in the major southern African malaria vector, Anopheles funestus, Bulletin of Entomological Research (2007), 97(6): 599-605
		(2) Awono Ambene H & Robert V, (1999), Survival and Emergence of Immature Anopheles arabiensis Mosquitoes in Market-Gardener Wells in Dakar, Senegal. PARASITE 6:179-184
		(3) FRANCIS M. MUTUKU, M. NABIE BAYOH, JOHN E. GIMNIG, JOHN M. VULULE, LUNA KAMAU, EDWARD D. WALKER,* EPHANTUS KABIRU, AND WILLIAM A. HAWLEY, (2006), Pupal Habitat Productivity of Anopheles gambiae Complex Mosquitoes in a Rural Village in Western Kenya
		(4) David le Sueur and Brian L. Sharp, (1988), The breeding requirements of three members of the Anopheles gambiae Giles complex (Diptera: Culicidae) in the endemic malaria area of Natal, South Africa, Bulletin of Entomological Research (1988), 78: 549-560c
	Survival with temperature
	Low temperature survival value = 0.06	Estimated but assumed value whenever a container temperature is partially below the minimum survival temperature for Anopheles pupae; probability of pupae survival is approximately zero. But if the temperature within the container is completely cold , then probability of pupae survival value = 0.0
	High temperature survival value= 0.06	Estimated but assumed value whenever a container temperature is high but a bit less than the maximum temperature of survival for Anopheles pupae; probability of pupae survival is approximately zero. But if the temperature within the container is extremely higher and unbearable , then probability of pupae survival value = 0.0
	Low temperature limit value = 5	M.N. Bayoh and S.W. Lindsay (2003), Effect of temperature on the development of the aquatic stages of Anopheles gambiae sensu stricto (Diptera: Culicidae), Bulletin of Entomological Research (2003), 93: 375-381
	Normal temperature lower limit value = 10	M.N. Bayoh and S.W. Lindsay (2003), Effect of temperature on the development of the aquatic stages of Anopheles gambiae sensu stricto (Diptera: Culicidae), Bulletin of Entomological Research (2003), 93: 375-381
	Normal temperature upper limit value = 39	M.N. Bayoh and S.W. Lindsay (2003), Effect of temperature on the development of the aquatic stages of Anopheles gambiae sensu stricto (Diptera: Culicidae), Bulletin of Entomological Research (2003), 93: 375-381
	High temperature limit value = 44	M.N. Bayoh and S.W. Lindsay (2003), Effect of temperature on the development of the aquatic stages of Anopheles gambiae sensu stricto (Diptera: Culicidae), Bulletin of Entomological Research (2003), 93: 375-381
	Female pupae nominal daily survival value = 0.95	(1) Clement AN and Paterson GD, (1981), The Analysis of Mortality and Survival Rates in Wild Populations of Mosquitoes, Journal of Applied Ecology 18:373-399
		(2) Midega JT, Mbogo CM, Mwnambi H, Wilson MD, Ojwang G, Mwangangi JM, Nzovu JG, Githure JI, Yan G, Beier JC, (2007), Estimating Dispersal and Survival of Anopheles gambiae and Anopheles funestus Along the Kenyan Coast by Using Mark-Release-Recapture Methods, Journal of Medical Entomology 44(6):923-929
		(3) Vercruysse J., (1985), Estimation of the Survival Rate of Anopheles arabiensis in an Urban Area (Pikine--Senegal), Journal of Animal Ecology, 54(2):343-350
	Female pupae survival at emergence value = 0.94	(1) P.N. Okoye, B.D. Brooke, R.H. Hunt and M. Coetzee , (2007), Relative developmental and reproductive fitness associated with pyrethroid resistance in the major southern African malaria vector, Anopheles funestus, Bulletin of Entomological Research (2007), 97(6): 599-605
	FEMALE_PUPAE_SURVIVAL_AT_EMERGENCE = 0.94	(2) Awono Ambene H & Robert V, (1999), Survival and Emergence of Immature Anopheles arabiensis Mosquitoes in Market-Gardener Wells in Dakar, Senegal. PARASITE 6:179-184
	MALE_PUPAE_SURVIVAL_AT_EMERGENCE = 0.93
		(3) FRANCIS M. MUTUKU, M. NABIE BAYOH, JOHN E. GIMNIG, JOHN M. VULULE, LUNA KAMAU, EDWARD D. WALKER,* EPHANTUS KABIRU, AND WILLIAM A. HAWLEY, (2006), Pupal Habitat Productivity of Anopheles gambiae Complex Mosquitoes in a Rural Village in Western Kenya
		(4) David le Sueur and Brian L. Sharp, (1988), The breeding requirements of three members of the Anopheles gambiae Giles complex (Diptera: Culicidae) in the endemic malaria area of Natal, South Africa, Bulletin of Entomological Research (1988), 78: 549-560c
	Emergence Parameters
	ANOSPEX Physiological Development threshold = 0.96	Assumed and estimated based on the Mathematical model (function) in supporting material A1
	ANOSPEX Physiological Development threshold First = 0.92	Assumed and estimated based on the Mathematical model (function) in supporting material A1
	ANOSPEX Physiological Development threshold Last = 1.20	Assumed and estimated based on the Mathematical model (function) in supporting material A1
	ANOSPEX Physiological Development threshold Shape = 2.0126	Assumed and estimated based on the Mathematical model (function) in supporting material A1
Adults Anopheles Phase	Survival with temperature
	Low temperature survival = 0.05	Estimated but assumed value whenever a container temperature is partially below the minimum survival temperature for Anopheles female adults; probability of survival is approximately zero. But if the temperature within the container is extremely or completely cold , then probability survival = 0.0
	High temperature survival = 0.05	Estimated but assumed value whenever a container temperature is partially below the minimum survival temperature for Anopheles female adults; probability of survival is approximately zero. But if the temperature within the container is extremely high , then probability survival = 0.0
	Low temperature limit = 0	(1) M.N. Bayoh and S.W. Lindsay (2003), Effect of temperature on the development of the aquatic stages of Anopheles gambiae sensu stricto (Diptera: Culicidae), Bulletin of Entomological Research (2003), 93: 375-381 (2) Bayoh MN and Lindsay SW, (2004), Temperature-related duration of aquatic stages of the Afrotropical malaria vector mosquito Anopheles gambiae in the laboratory, Med Vet Entomol. 20…
	Normal temperature lower limit = 5	(1) M.N. Bayoh and S.W. Lindsay (2003), Effect of temperature on the development of the aquatic stages of Anopheles gambiae sensu stricto (Diptera: Culicidae), Bulletin of Entomological Research (2003), 93: 375-381 (2) Bayoh MN and Lindsay SW, (2004), Temperature-related duration of aquatic stages of the Afrotropical malaria vector mosquito Anopheles gambiae in the laboratory, Med Vet Entomol. 20…
	Normal temperature Upper limit = 40	(1) M.N. Bayoh and S.W. Lindsay (2003), Effect of temperature on the development of the aquatic stages of Anopheles gambiae sensu stricto (Diptera: Culicidae), Bulletin of Entomological Research (2003), 93: 375-381 (2) Bayoh MN and Lindsay SW, (2004), Temperature-related duration of aquatic stages of the Afrotropical malaria vector mosquito Anopheles gambiae in the laboratory, Med Vet Entomol. 20…
	High temperature limit = 45	(1) M.N. Bayoh and S.W. Lindsay (2003), Effect of temperature on the development of the aquatic stages of Anopheles gambiae sensu stricto (Diptera: Culicidae), Bulletin of Entomological Research (2003), 93: 375-381 (2) Bayoh MN and Lindsay SW, (2004), Temperature-related duration of aquatic stages of the Afrotropical malaria vector mosquito Anopheles gambiae in the laboratory, Med Vet Entomol. 20…
	Survival with desiccation
Male & Female Adult Anopheles
	Low saturation deficit limit =11	(1) Lee, Yoosook; Meneses, Claudio R.; Fofana, Abdrahamane; Lanzaro, Gregory C., (2009), Desiccation Resistance Among Subpopulations of Anopheles gambiae s.s. From Selinkenyi, Mali , Journal of Medical Entomology, Volume 46, Number 2, March 2009 , pp. 316-320 (2) Minakawa, Noboru; Githure, John I.; Beier, John C.; Yan, Guiyun, (2001), Anopheline Mosquito Survival Strategies During the Dry Period …
	High saturation deficit limit=32	(1) Lee, Yoosook; Meneses, Claudio R.; Fofana, Abdrahamane; Lanzaro, Gregory C., (2009), Desiccation Resistance Among Subpopulations of Anopheles gambiae s.s. From Selinkenyi, Mali , Journal of Medical Entomology, Volume 46, Number 2, March 2009 , pp. 316-320 (2) Minakawa, Noboru; Githure, John I.; Beier, John C.; Yan, Guiyun, (2001), Anopheline Mosquito Survival Strategies During the Dry Period …
	low saturation deficit survival =1	(1) Lee, Yoosook; Meneses, Claudio R.; Fofana, Abdrahamane; Lanzaro, Gregory C., (2009), Desiccation Resistance Among Subpopulations of Anopheles gambiae s.s. From Selinkenyi, Mali , Journal of Medical Entomology, Volume 46, Number 2, March 2009 , pp. 316-320 (2) Minakawa, Noboru; Githure, John I.; Beier, John C.; Yan, Guiyun, (2001), Anopheline Mosquito Survival Strategies During the Dry Period …
	High saturation deficit survival=0.4	(1) Lee, Yoosook; Meneses, Claudio R.; Fofana, Abdrahamane; Lanzaro, Gregory C., (2009), Desiccation Resistance Among Subpopulations of Anopheles gambiae s.s. From Selinkenyi, Mali , Journal of Medical Entomology, Volume 46, Number 2, March 2009 , pp. 316-320 (2) Minakawa, Noboru; Githure, John I.; Beier, John C.; Yan, Guiyun, (2001), Anopheline Mosquito Survival Strategies During the Dry Period …
	Survival at age 0 = 0.90	(1) Lee, Yoosook; Meneses, Claudio R.; Fofana, Abdrahamane; Lanzaro, Gregory C., (2009), Desiccation Resistance Among Subpopulations of Anopheles gambiae s.s. From Selinkenyi, Mali , Journal of Medical Entomology, Volume 46, Number 2, March 2009 , pp. 316-320 (2) Minakawa, Noboru; Githure, John I.; Beier, John C.; Yan, Guiyun, (2001), Anopheline Mosquito Survival Strategies During the Dry Period …
	Reproduction
	Female Adult Gonotrophic Cycle Enzyme Kinetics development
	RHO-25C = 0.02	JMO Depinay, CM Mbogo, G Killeen, B Knols, J Beier, J Carlson, J Dushoff,P Billingsley,H Mwambi,J Githure,AM Toure,FE Mckenzie,A simulation model of African Anopheles ecology and population dynamics for the analysis of malaria transmission, Malaria Journal 2004, 3:29
	DHH = 1000	JMO Depinay, CM Mbogo, G Killeen, B Knols, J Beier, J Carlson, J Dushoff,P Billingsley,H Mwambi,J Githure,AM Toure,FE Mckenzie,A simulation model of African Anopheles ecology and population dynamics for the analysis of malaria transmission, Malaria Journal 2004, 3:29
	DHA = 388691	JMO Depinay, CM Mbogo, G Killeen, B Knols, J Beier, J Carlson, J Dushoff,P Billingsley,H Mwambi,J Githure,AM Toure,FE Mckenzie,A simulation model of African Anopheles ecology and population dynamics for the analysis of malaria transmission, Malaria Journal 2004, 3:29
	T1/2H = 313.4	JMO Depinay, CM Mbogo, G Killeen, B Knols, J Beier, J Carlson, J Dushoff,P Billingsley,H Mwambi,J Githure,AM Toure,FE Mckenzie,A simulation model of African Anopheles ecology and population dynamics for the analysis of malaria transmission, Malaria Journal 2004, 3:29
	R (Universal gas constant) = 1.987	Sharpe P, DW D: Reaction kinetics of poikilotherm development. Journal of Theoretical Biology, 1977, 64:649-670
	Minimum temperature for oviposition = 17.8	Stephen Munga, Noboru Minakawa, Guofa Zhou, Okeyo-Owuor J. Barrack, Andrew K. Githeko, and Guiyun Yan, (2005), Oviposition Site Preference and Egg Hatchability of Anopheles gambiae: Effects of Land Cover Types, Journal of Medical Entomology 42(6):993-997. 2005
	Physiological development threshold for 1st gonotrophic cycle = 1	Carnevale P, Molinier M.(1980), The gonotrophic cycle and the daily rhythm of bites of Anopheles gambiae (Giles) 1902 and Anopheles nili (Theobald), 1904]., Parassitologia. 1980 Jan-Aug;22(1-2):173-85.
		M. L. QUIÑONES, J. D. LINES, M. C. THOMSON, M. JAWARA, J. MORRIS, B. M. GREENWOOD, (1997), Anopheles gambiae gonotrophic cycle duration, biting and exiting behaviour unaffected by permethrin-impregnated bednets in The Gambia, Medical and Veterinary Entomology , Volume 11, Issue 1, pages 71–78, January 1997
	Physiological development threshold for Last gonotrophic cycle = 0.6	GILLIES MT, (1953), The duration of the gonotrophic cycle in Anopheles gambiae and Anopheles funestus, with a note on the efficiency of hand catching.East African Medical Journal, 1953 Apr;30(4):129-35.
		A. S. YARO, A. DAO, A. ADAMOU, J. E. CRAWFORD, S. F. TRAORE´ ,A. M. TOURE´ , R. GWADZ, AND T. LEHMANN, (2006), Reproductive Output of Female Anopheles gambiae (Diptera: Culicidae): Comparison of Molecular Forms, Journal of Medical Entomology 43(5): 833Ð839 (2006)
		Sopher Ondiaka, Tullu Bukhari, Marit Farenhorst, Willem Takken & Bart G.J. Knols, (2008), Effects of fungal infection on the host-seeking behaviour and fecundity of the malaria mosquito Anopheles gambiae Giles, PROC. NETH. ENTOMOL. SOC. MEET. - VOLUME 19 – 2008; pp 121-128
	Female Adult Daily Fecundity Factor for Wet Weight = 40.2	Hogg, J.C. & Hurd, H., (1997), The effects of natural Plasmodium falciparum infection on the fecundity and mortality of Anopheles gambiae s.l. in north east Tanzania Parasitology 114: 325-331.
		A.M. AHMEDa; R.D. MAINGONa; P.J. TAYLORa; H. HURDa The effects of infection with Plasmodium yoelii nigeriensis on the reproductive fitness of the mosquito Anopheles gambiae , Invertebrate Reproduction & Development Volume 36, Issue 1 & 3, 1999, Pages 217 - 222
		Scholte, E.-J., Knols, B.G.J. & Takken,W. 2006. Infection of Anopheles gambiae with the entomopathogenic fungus Metarhizium anisopliae reduces blood feeding and fecundity. J. Invertebr. Pathol.91: 43–49.
		REBEKAH J. KENT,* PHILIP E. THUMA, SUNGANO MHARAKURWA, AND DOUGLAS E. NORRIS, (2007), SEASONALITY, BLOOD FEEDING BEHAVIOR, AND TRANSMISSION OF PLASMODIUM FALCIPARUM BY ANOPHELES ARABIENSIS AFTER AN EXTENDED DROUGHT IN SOUTHERN ZAMBIA, Am. J. Trop. Med. Hyg., 76(2), 2007, pp. 267–274
		Briegel, H. 1990. Fecundity, metabolism, and body size in Anopheles (Diptera: Culicidae), vectors of malaria. , Journal of Medical Entomology 27: 839Ð850
		Leunita A Sumba, Kenneth Okoth, Arop L Deng, John Githure,Bart GJ Knols, John C Beier and Ahmed Hassanali, (2004), Daily oviposition patterns of the African malaria mosquito Anopheles gambiae Giles (Diptera: Culicidae) on different types of aqueous substrates, Journal of Circadian Rhythms. 2004 Dec 13; 2(1):6.
	Oviposition Reduction in covered containers = 0.15	Kija RN Ng’habi, Dickson Mwasheshi, Bart GJ Knols, Heather M Ferguson, (2010), Establishment of a self-propagating population of the African malaria vector Anopheles arabiensis under semi-field conditions, Malaria Journal 2010, 9:356
		Leunita A. Sumba, C. Brandon Ogbunugafor, Arop L. Deng and Ahmed Hassanali, (2008), Regulation of Oviposition in Anopheles gambiae s.s.: Role of Inter- and Intra-Specific Signals , Journal of Chemical Ecology , Volume 34, Number 11, 1430-1436, DOI: 10.1007/s10886-008-9549-5
		J. Huang, E. D. Walker, P. Y. Giroux, J. Vulule, J. R. Miller , (2005), Ovipositional site selection by Anopheles gambiae: influences of substrate moisture and texture, Medical and Veterinary Entomology , Volume 19, Issue 4, pages 442–450, December 2005
	Conversion rate of wet weight to dry weight 1.600	Bernard D. Roitberg and Ian Gordon, (2004), Does the Anopheles blood meal - fecundity curve, curve?, Journal of Vector Ecology3(1):83-86
	Short range Female adult dispersal probability = 0.45	M. T. Gillies , (1961), Studies on the dispersion and survival of Anopheles gambiae Giles in East Africa, by means of marking and release experiments, Bulletin of Entomological Research (1961), 52: 99-127
	Short range Male adult dispersal = 0.45	Ibrahima Baber, Moussa Keita, Nafomon Sogoba, Mamadou Konate, M'Bouye Diallo,Seydou Doumbia, Sékou F. Traoré, José M. C. Ribeiro, Nicholas C. Manoukis, (2010), Population Size and Migration of Anopheles gambiae in the Bancoumana Region of Mali and Their Significance for Efficient Vector Control, PLoS ONE 5(4): e10270. doi:10.1371/journal.pone.0010270
		John B. Silver, (2008), Mosquito Ecology: Field Sampling methods, 3rd Edition, Chapter 15 Measuring Adult Dispersal
